# Supplementary material for: The genetic landscape of pancreatic head ductal adenocarcinoma in China and prognosis stratification
Source: BMC Cancer. 2022 Feb 18;22:186. doi: 10.1186/s12885-022-09279-9 (PMC8855595; doi:10.1186/s12885-022-09279-9)
Supplement: Supplementary file 1 — Additional file 1: Table S1. List of 425 targeted sequencing genes. [file 12885_2022_9279_MOESM1_ESM.xlsx]

## Sheet: 425 gene list
ABCB1(MDR1)
ABCC2(MRP2)
ADH1B
AIP
AKT1
AKT2
AKT3
ALDH2
ALK
AMER1 (FAM123B)
APC
AR
ARAF
ARID1A
ARID1B
ARID2
ARID5B
ASCL4
ASXL1
ATF1
ATIC
ATM
ATR
ATRX
AURKA
AURKB
AXIN2
AXL
B2M
BAD
ADGRB3(BAI3)
BAK1
BAP1
BARD1
BAX
BCL2
BCL2L11(BIM)
BCR
BIRC3
BLM
BMPR1A
BRAF
BRCA1
BRCA2
BRD4
BRIP1
BTG2
BTK
BUB1B
EMSY(c11orf30)
CASP8
CBL
CBLB
CCND1
CCNE1
CD274(PD-L1)
CD74
CDA
CDC73
CDH1
CDK10
CDK12
CDK4
CDK6
CDK8
CDKN1A
CDKN1B
CDKN1C
CDKN2A
CDKN2B
CDKN2C
CEBPA
CEP57
CHD4
CHD8
CHEK1
CHEK2
CREBBP
CRKL
CSF1R
CTCF
CTLA4
CTNNB1
CUL3
CUX1
CXCR4
CYLD
CYP19A1
CYP2A13
CYP2A6
CYP2A7
CYP2B6*6
CYP2C19*2
CYP2C9*3
CYP2D6
CYP3A4*4
CYP3A5
CYSLTR2
DAXX
DDR2
DENND1A
DHFR
DICER1
DLL3
DNMT3A
DOT1L
DPYD
DTL(CDT2)
DUSP2
EGFR
EIF1AX
EP300
EPAS1
EPCAM
EPHA2
EPHA3
EPHA5
ERBB2(HER2)
ERBIN(ERBB2IP)
ERBB3
ERBB4
ERCC1
ERCC2
ERCC3
ERCC4
ERCC5
ESR1
ETV1
ETV4
ETV5
ETV6
EWSR1
EXT1
EXT2
EZH2
EZR
FANCA
FANCC
FANCD2
FANCE
FANCF
FANCG
FANCI
FANCL
FANCM
FAT1
FBXW7
FGF19
FGFR1
FGFR2
FGFR3
FGFR4
FH
FLCN
FLT1(VEGFR1)
FLT3
FLT4
FOXA1
FOXL2
FOXP1
FRG1
GATA1
GATA2
GATA3
GATA4
GATA6
GNA11
GNAQ
GNAS
GRIN2A
GRM3
GRM8
GSTM1
GSTM4
GSTP1
GSTT1
HDAC2
HDAC9
HGF
HLA-A
HNF1A
HNF1B
HRAS
IDH1
IDH2
IFNA6
IFNB1
IFNE
IFNG
IFNGR1
IFNGR2
IGF1R
IGF2
IKBKE
IKZF1
IL7R
INPP4B
IRF2
JAK1
JAK2
JAK3
JARID2
JUN
KDM5A
KDR(VEGFR2)
KEAP1
KIF1B
KIT
KITLG
KLLN
KMT2A(MLL)
KMT2B
KMT2C
KMT2D(MLL2)
KRAS
LHCGR
LMO1
LRP1B
LYN
LZTR1
MAP2K1(MEK1)
MAP2K2(MEK2)
MAP2K4
MAP3K1
MAP3K4
MAX
MCL1
MDM2
MDM4
MECOM
MED12
MEF2B
MEN1
MET
MGMT
MITF
MLH1
MLH3
MLLT1
MLLT3
AFDN(MLLT4)
MPL
MRE11(MRE11A)
MSH2
MSH6
MTHFR
MTOR
MUTYH
MYC
MYCL (MYCL1)
MYCN
MYD88
MYH9
NAT1
NBN
NCOR1
NF1
NF2
NFE2L2
NFKBIA
NKX2-1
NOTCH1
NOTCH2
NOTCH3
NPM1
NQO1
NRAS
NRG1
NSD1
NTRK1
NTRK2
NTRK3
NUTM1
PAK3
PALB2
PALLD
PRKN(PARK2)
PARP1
PARP2
PAX5
PBRM1
PDCD1(PD1)
PDCD1LG2(PD-L2)
PDE11A
PDGFRA
PDGFRB
PDK1
PGR
PHOX2B
PIK3C3
PIK3CA
PIK3CD
PIK3R1
PIK3R2
PKHD1
PLAG1
PLCB4
PLK1
PMS1
PMS2
POLD1
POLD3
POLE
POLH
POT1
PPARD
PPP2R1A
PRDM1
PREX2
PRF1
PRKACA
PRKAR1A
PRKCI
PRKDC
PRSS1
PRSS3
PTCH1
PTEN
PTK2
PTPN11
PTPN13
QKI
RAC1
RAC3
RAD50
RAD51
RAD51B
RAD51C
RAD51D
RAD54L
RAF1
RARA
RARG
RASGEF1A
RB1
RECQL4
RELN
RET
RHOA
RICTOR
RNF43
ROS1
RPTOR
RRM1
RUNX1
RUNX1T1
SBDS
SDC4
SDHA
SDHB
SDHC
SDHD
SEPTIN9(SEPT9)
SETBP1
SETD2
SF3B1
SGK1
SKP2
SLC34A2
SLC3A2
SMAD2
SMAD3
SMAD4
SMAD7
SMARCA4
SMARCB1
SMO
SOCS1
SOS1
SOX2
SPOP
SPRED1
SPRY4
SRC
SRSF2
SRY
STAG2
STAT3
STK11
STMN1
SUFU
TACC3
TAP1
TAP2
TEK
TEKT4
TERC
TERT
TET2
TGFBR2
THADA
TMEM127
TMPRSS2
TNFAIP3
TNFRSF11A
TNFRSF14
TNFRSF19
TNFSF11
TOP1
TOP2A
TP53
TP63
TPMT
TSC1
TSC2
TSHR
TTF1
TUBB3
TYMS
U2AF1
UGT1A1
VAMP2
VEGFA
VHL
WAS
CCN6(WISP3)
WRN
WT1
XPA
XPC
XRCC1
XRCC2
YAP1
ZNF217
ZNF703
