# Supplementary material for: The genetic landscape of pancreatic head ductal adenocarcinoma in China and prognosis stratification
Source: BMC Cancer. 2022 Feb 18;22:186. doi: 10.1186/s12885-022-09279-9 (PMC8855595; doi:10.1186/s12885-022-09279-9)
Supplement: Supplementary file 2 — Additional file 2: Table S2. List of 91 TCGA patients' barcode. [file 12885_2022_9279_MOESM2_ESM.xlsx]

## Sheet: sheet1
tcga_patient_barcode
tcga-2j-aab8
tcga-2j-aab9
tcga-2j-aaba
tcga-2j-aabf
tcga-2j-aabo
tcga-2j-aabt
tcga-2j-aabu
tcga-2j-aabv
tcga-2l-aaqa
tcga-2l-aaqe
tcga-2l-aaqi
tcga-2l-aaqj
tcga-2l-aaql
tcga-3a-a9i9
tcga-3a-a9ib
tcga-3a-a9ic
tcga-3a-a9iu
tcga-3a-a9ix
tcga-3a-a9iz
tcga-3a-a9j0
tcga-3e-aaaz
tcga-f2-a44g
tcga-f2-a7tx
tcga-f2-a8yn
tcga-fb-a4p5
tcga-fb-a4p6
tcga-fb-a5vm
tcga-fb-a78t
tcga-fb-aapq
tcga-fb-aaps
tcga-fb-aapy
tcga-fb-aapz
tcga-fb-aaq0
tcga-fb-aaq1
tcga-fb-aaq2
tcga-fb-aaq3
tcga-h6-8124
tcga-hz-7919
tcga-hz-7922
tcga-hz-7925
tcga-hz-8001
tcga-hz-8002
tcga-hz-8003
tcga-hz-8315
tcga-hz-8317
tcga-hz-8637
tcga-hz-a49g
tcga-hz-a49h
tcga-hz-a49i
tcga-hz-a4bh
tcga-hz-a77o
tcga-hz-a8p0
tcga-ib-7644
tcga-ib-7646
tcga-ib-7647
tcga-ib-7651
tcga-ib-7885
tcga-ib-7886
tcga-ib-7887
tcga-ib-7889
tcga-ib-7891
tcga-ib-7897
tcga-ib-8126
tcga-ib-8127
tcga-ib-a5so
tcga-ib-a5sp
tcga-ib-a5sq
tcga-ib-a5st
tcga-ib-a6uf
tcga-ib-a6ug
tcga-ib-a7lx
tcga-ib-aaum
tcga-ib-aaun
tcga-ib-aauo
tcga-ib-aaup
tcga-ib-aaur
tcga-ib-aauu
tcga-lb-a9q5
tcga-pz-a5re
tcga-q3-a5qy
tcga-q3-aa2a
tcga-s4-a8ro
tcga-s4-a8rp
tcga-us-a774
tcga-us-a779
tcga-us-a77g
tcga-xd-aauh
tcga-xd-aaui
tcga-xd-aaul
tcga-xn-a8t3
tcga-yb-a89d
