# Supplementary material for: The genetic landscape of pancreatic head ductal adenocarcinoma in China and prognosis stratification
Source: BMC Cancer. 2022 Feb 18;22:186. doi: 10.1186/s12885-022-09279-9 (PMC8855595; doi:10.1186/s12885-022-09279-9)
Supplement: Supplementary file 8 — Additional file 8: Table S4. Clinical and pathological data of Chinese cohort. [file 12885_2022_9279_MOESM8_ESM.xlsx]

## Sheet: Sheet1
patient_ID	personal_cancer_history	family_cancer_history	sex	age	histology subtype	greatest_diameter_of_the_tumor	tumor_location	histologic grade	microvascular invasion	neural invasion	lymph_node_metastesis	pTNM	stage	deceased	OS(month)	pre-op_CEA(ng/ml)	post-op_CEA(ng/ml)	pre-op_CA125(U/ml)	post-op_CA125(U/ml)	pre-op_NSE(ng/ml)	post-op_NSE(ng/ml)	pre-op_CA19-9(U/ml)	post-op_CA19-9(U/ml)
1	none	none	male	78	PDAC	2.5	head	G3	yes	yes	3/26	pT2N1M0	ⅡB	yes	10	3.91	NA	11.9	NA	12.94	NA	15.33	13.22
2	none	none	male	71	PDAC	4	head	G3	yes	yes	6/14	pT4N2M1	Ⅳ	yes	15	3.86	NA	68.9	NA	13.07	NA	1000	NA
3	none	none	female	68	PDAC	3	head	G2	no	yes	1/16	pT2N1M0	ⅡB	no	24	8.01	NA	NA	NA	NA	NA	49.13	NA
4	none	none	female	76	PDAC	2.5	head	G2	yes	yes	2/21	pT4N1M0	Ⅲ	no	23	4.92	3.16	NA	NA	23.42	NA	1000	360.2
5	none	none	male	69	PDAC	4	head	G2	no	yes	2/7	pT2N1M0	ⅡB	yes	16	1.28	NA	NA	NA	NA	NA	1000	NA
6	endometrial cancer	none	female	59	PDAC	5	head	G2	no	yes	2/11	pT3N1M0	ⅡB	yes	10	8.88	NA	5.7	NA	17.97	NA	989.9	NA
7	none	cancer unknown(mother)	female	54	PDAC	3	head	G2	no	yes	3/25	pT2N1M0	ⅡB	no	22	1.43	NA	NA	NA	11.09	NA	78.91	NA
8	none	colorectal cancer(mother)	male	53	PDAC	3.5	head	G1	no	yes	1/31	pT2N1M0	ⅡB	no	22	0.62	0.6	13.5	65.2	14.67	NA	7.96	3.1
9	none	none	male	71	PDAC	7	head	G2	no	yes	0/8	pT3N0M0	ⅡA	yes	18	3.41	NA	14.8	NA	10.35	NA	42.62	NA
10	colorectal cancer	none	male	63	PDAC	7	head	G2	no	yes	5/15	pT3N2M0	Ⅲ	yes	10	2.75	4.59	NA	NA	20.88	NA	663.2	33.66
11	none	esophagus cancer(father)	male	42	PDAC	2.5	head	G2	yes	yes	0/9	pT2N0M0	ⅠB	no	24	1.32	NA	22.8	NA	8.38	NA	67.97	NA
12	none	none	male	67	PDAC	5	head	G2	no	yes	2/12	pT3N1M0	ⅡB	yes	4	1.93	1.68	23	12.8	12.65	NA	1000	11.54
13	none	none	male	60	PDAC	2.5	head	G2	yes	yes	1/14	pT2N1M0	ⅡB	yes	21	3.47	NA	162.6	NA	15.09	NA	1000	NA
14	colorectal cancer	stomach cancer(sister)	male	69	PDAC	4.5	head	G2	no	yes	0/14	pT3N0M0	ⅡA	yes	18	9.56	NA	30	NA	11.11	NA	192.5	NA
15	none	none	male	62	PDAC	3.5	head	G3	no	no	2/2	pT2N1M1	Ⅳ	yes	10	8.69	NA	25.7	NA	19.87	NA	764	NA
16	none	none	male	53	PDAC	3.5	head	G2	yes	yes	2/29	pT2N1M0	ⅡB	no	21	10.27	NA	81.2	NA	15.62	NA	1000	NA
17	breast cancer	none	female	66	PDAC	4.5	head	G2	yes	yes	1/13	pT4N1M0	Ⅲ	yes	6	1.44	NA	8.3	NA	13.1	NA	57.7	NA
18	none	none	male	72	PDAC	5	head	G2	yes	yes	5/11	pT3N2M0	Ⅲ	yes	2.5	8.02	NA	63.1	NA	38.09	NA	2.68	NA
19	none	none	female	63	PDAC	2.5	head	G2	no	yes	1/8	pT2N1M0	ⅡB	no	21	3.27	2.05	11.6	NA	18.11	NA	221.6	42.52
20	none	none	male	72	PDAC	2.7	head	G2	yes	yes	2/7	pT2N1M0	ⅡB	yes	15	3.54	NA	7.3	NA	11.76	NA	133.7	NA
21	none	none	female	52	PDAC	4	head	G2	no	yes	7/21	pT2N2M0	Ⅲ	no	20	11.29	6.97	16.1	92.8	18.72	NA	120.9	22.94
22	none	none	male	41	PDAC	5	head	G2	no	yes	3/16	pT3N1M0	ⅡB	no	20	2.44	NA	9.6	NA	16.21	NA	1000	NA
23	none	none	female	54	PDAC	3	head	G2	yes	yes	2/14	pT2N1M0	ⅡB	yes	14	2.4	2.59	11.1	67.4	17.71	NA	126	17.92
24	none	none	female	48	PDAC	4.3	head	G2	no	yes	8/19	pT3N2M0	Ⅲ	no	20	22.25	12.38	8.2	NA	16.26	16.18	1000	991.6
25	none	none	male	53	PDAC	1	head	G2	no	yes	1/17	pT1N1M0	ⅡB	no	20	5.03	1.8	17.6	NA	13.63	NA	274.8	69.63
26	none	none	male	66	PDAC	4	head	G2	no	yes	0/6	pT2N0M0	ⅠB	yes	7	9.67	2.79	96.5	NA	14.79	NA	1000	NA
27	none	pancreatic cancer(father)	female	48	PDAC	4	head	G2	no	yes	0/13	pT4N0M0	Ⅲ	yes	13	3.94	NA	46.4	NA	23.67	NA	39.09	NA
28	none	none	male	70	PDAC	3	head	G2	no	yes	0/12	pT2N0M0	ⅠB	no	19	7.73	2.14	23.3	35.2	13.43	NA	37.19	20.66
29	breast cancer	none	female	55	PDAC	3	head	G2	no	yes	1/25	pT2N1M0	ⅡB	no	19	21.22	3.01	37	15.1	12.48	NA	33.68	NA
30	esophagus cancer	none	male	70	PDAC	3.5	head	G2	yes	yes	3/13	pT2N1M0	ⅡB	yes	9	9.46	2.65	NA	NA	NA	NA	987.3	109.5
31	none	none	male	53	PDAC	5	head	G2	yes	yes	0/19	pT4N0M0	Ⅲ	yes	12.5	4.47	3.31	34.1	NA	22.37	16.1	581.4	17.73
32	none	none	male	52	PDAC	2	head	G2	yes	yes	5/6	pT1N2M0	Ⅲ	yes	17	8	NA	12.5	NA	NA	NA	151.2	NA
33	none	none	male	54	PDAC	2	head	G3	no	yes	5/12	pT1N2M0	Ⅲ	no	20	4.68	NA	26.1	NA	NA	NA	102.2	NA
34	none	none	male	81	PDAC	3.5	head	G3	yes	yes	2/12	pT2N1M0	ⅡB	yes	1	2.7	NA	19.9	NA	13.31	NA	149.4	NA
35	none	none	male	63	PDAC	4	head	G2	no	yes	0/13	pT4N0M0	Ⅲ	yes	17	16.07	NA	90.7	NA	23.95	NA	675.3	NA
36	none	none	female	75	PDAC	2.8	head	G2	no	yes	0/23	pT2N0M0	ⅠB	no	21	1.64	1.49	9.6	NA	20.14	NA	149.9	14.43
37	none	none	female	75	PDAC	3.2	head	G2	no	yes	1/16	pT2N1M0	ⅡB	yes	17	6.44	NA	NA	NA	NA	NA	2.21	NA
38	none	none	male	71	PDAC	3.5	head	G2	no	yes	3/17	pT2N1M1	Ⅳ	yes	17	3.05	3.08	NA	NA	NA	NA	396.1	12.03
39	none	none	female	85	PDAC	4.3	head	G2	no	yes	0/10	pT3N0M0	ⅡA	yes	16	NA	NA	9.4	NA	15.35	NA	1000	NA
40	none	none	male	76	PDAC	3	head	G2	yes	yes	0/9	pT2N0M0	ⅠB	no	18	5.19	1.33	NA	NA	12.67	NA	646.1	50.04
41	none	none	male	67	PDAC	2.3	head	G2	no	yes	3/15	pT2N1M0	ⅡB	no	19	3.52	2.9	23.3	70.1	14.38	NA	110.9	34.58
42	colorectal cancer & bladder cancer	none	male	55	PDAC	2.5	head	G2	yes	no	0/9	pT2N0M0	ⅠB	no	19	65.84	NA	57.3	NA	11.86	NA	1000	NA
43	none	none	male	56	PDAC	2	head	G2	no	yes	2/15	pT1N1M0	ⅡB	yes	9	3.96	NA	NA	NA	NA	NA	209.5	NA
44	none	none	female	64	PDAC	4	head	G1	no	yes	0/8	pT4N0M0	Ⅲ	no	18	1.79	1.55	NA	NA	8.84	NA	27.51	7.04
45	none	none	male	75	PDAC	2.8	head	G2	yes	yes	1/14	pT2N1M0	ⅡB	yes	4	4.33	NA	NA	NA	12.08	NA	345.3	NA
46	none	none	male	59	PDAC	3	head	G2	yes	yes	3/17	pT2N1M0	ⅡB	no	18	5.04	2.4	NA	NA	NA	NA	535	45.98
47	none	none	female	69	PDAC	3.5	head	G2	no	no	0/17	pT2N0M0	ⅠB	no	17	2.86	1.43	38.8	33.4	13.99	11.57	71.43	21.79
48	none	none	male	64	PDAC	4	head	G2	yes	yes	3/14	pT4N1M0	Ⅲ	no	17	5.89	NA	NA	NA	21.16	NA	1000	NA
49	none	none	female	51	PDAC	3	head	G3	no	yes	0/14	pT2N0M0	ⅠB	yes	16.5	1.16	0.86	NA	NA	44.11	NA	129.1	5.53
50	none	none	male	79	PDAC	4	head	G2	yes	yes	2/17	pT2N1M0	ⅡB	yes	7	6.56	1.68	172.2	64.2	52.83	22.39	1000	265.8
51	none	colorectal cancer(father), esophagus cancer(mother)	male	55	PDAC	3	head	G3	no	yes	0/6	pT2N0M0	ⅠB	yes	5	12.47	NA	10.8	NA	NA	NA	498	NA
52	none	none	female	60	PDAC	3	head	G2	no	yes	2/23	pT2N1M0	ⅡB	yes	9.5	2.31	NA	NA	NA	NA	NA	15.61	NA
54	none	none	male	78	PDAC	4	head	G2	yes	yes	2/15	pT2N1M0	ⅡB	yes	8	1.98	NA	30.1	NA	11.49	NA	38.13	NA
55	none	none	male	58	PDAC	4	head	G2	no	yes	1/25	pT2N1M0	ⅡB	yes	12	8.08	2.95	NA	NA	NA	NA	107.1	17.85
56	none	none	female	68	PDAC	3	head	G2	no	yes	1/22	pT2N1M0	ⅡB	no	17	8.19	1.8	12.9	NA	16.29	NA	305.6	23.48
57	basal cell skin cancer	none	female	60	PDAC	4	head	G2	no	yes	1/13	pT2N1M0	ⅡB	yes	9	33.91	NA	43.2	NA	13.88	NA	1.5	NA
58	none	none	female	67	PDAC	4	head	G3	no	yes	5/15	pT2N2M0	Ⅲ	yes	6	2.34	2.93	NA	NA	NA	NA	1000	129.1
59	none	none	female	62	PDAC	3.5	head	G2	no	yes	1/12	pT2N1M1	Ⅳ	yes	8	4.53	2.49	NA	NA	9.46	11.87	72.95	10.73
60	none	none	female	47	PDAC	3	head	G2	yes	yes	1/9	pT2N1M0	ⅡB	yes	15	2.58	NA	26.4	NA	13.43	NA	178.9	18.72
61	none	none	male	64	PDAC	4	head	G2	no	yes	3/11	pT4N1M0	Ⅲ	yes	23	3.07	2.37	19.2	NA	11.06	16.95	250.5	56.14
62	none	none	male	66	PDAC	2.5	head	G2	no	yes	6/16	pT2N2M0	Ⅲ	no	15	3.26	1.11	21.1	NA	27.69	20.66	353.9	8.03
63	none	bile duct cancer(father)	female	54	PDAC	10	head	G2	no	yes	3/6	pT3N1M0	ⅡB	yes	12	1.66	NA	11.5	NA	16.19	NA	336.8	NA
64	none	none	female	58	PDAC	5	head	G2	yes	yes	5/14	pT4N2M0	Ⅲ	yes	7	3.82	3.38	NA	NA	18.54	17.89	267.1	20.03
65	none	none	male	63	PDAC	2.5	head	G2	no	yes	0/10	pT2N0M0	ⅠB	no	15	2.28	1.52	20.5	81.8	15.35	NA	181.5	172.8
66	breast cancer	none	male	80	PDAC	3.5	head	G2	no	yes	0/10	pT2N0M0	ⅠB	no	16	1.71	NA	NA	NA	16.64	NA	110.3	NA
67	none	none	female	49	PDAC	4.8	head	G2	yes	yes	5/25	pT3N2M0	Ⅲ	no	15	1.52	NA	21.1	NA	11.1	NA	359.1	NA
68	none	none	female	58	PDAC	2	head	G2	no	yes	0/7	pT1N0M0	ⅠA	no	17	NA	NA	NA	NA	18.24	NA	275	NA
69	none	none	female	55	PDAC	2	head	G3	yes	yes	3/17	pT1N0M1	Ⅳ	yes	7	1.61	NA	19.6	NA	14.82	NA	62.61	NA
70	none	none	female	60	PDAC	2.5	head	G2	no	yes	1/17	pT2N1M0	ⅡB	yes	13	4.91	NA	NA	NA	32.62	NA	104.8	NA
71	none	none	male	38	PDAC	4.5	head	G2	no	yes	0/11	pT3N0M0	ⅡA	no	17	6.58	NA	27.8	NA	15.48	NA	947.5	NA
72	none	none	male	61	PDAC	3	head	G2	no	yes	1/9	pT2N1M0	ⅡB	no	15	2.6	NA	25.5	NA	34.09	NA	129.8	NA
73	none	none	male	80	PDAC	2	head	G2	yes	yes	1/11	pT1N1M0	ⅡB	yes	6	6.33	3.1	30.9	NA	17.79	12.17	1.68	2.29
74	none	none	female	47	PDAC	5	head	G3	yes	yes	3/25	pT4N1M0	Ⅲ	no	14	5.16	2.2	20.2	NA	15.47	NA	18.93	7.8
75	none	none	male	55	PDAC	2	head	G2	no	yes	2/16	pT1N1M0	ⅡB	no	14	1.21	NA	10.7	NA	13.05	NA	499.6	NA
76	none	stomach cancer(father)	male	63	PDAC	3	head	G2	yes	yes	4/15	pT2N2M0	Ⅲ	no	14	3.11	2.93	27.2	44.1	15.89	NA	563.4	NA
77	none	none	female	69	PDAC	3.6	head	G2	no	no	1/10	pT2N1M0	ⅡB	no	14	2.08	NA	8.2	NA	18.01	17.04	68.37	8.86
78	none	none	male	61	PDAC	4	head	G2	no	yes	0/10	pT2N0M0	ⅠB	yes	7	2.81	NA	3.2	NA	16.78	17.14	26.13	14.86
79	none	none	female	63	PDAC	4	head	G1	yes	yes	2/9	pT4N1M0	Ⅲ	no	14	3.78	NA	13.3	NA	10.02	NA	167.7	53.83
80	none	none	female	65	PDAC	2.5	head	G2	no	yes	1/10	pT2N1M0	ⅡB	yes	9	3.39	NA	11	NA	19.54	NA	260.8	NA
81	none	none	female	58	PDAC	2.5	head	G2	no	yes	0/31	pT2N0M0	ⅠB	no	14	7.43	NA	24.6	NA	13.36	NA	1000	NA
83	none	none	male	54	PDAC	5	head	G2	yes	yes	3/19	pT3N1M0	ⅡB	no	13	2.25	NA	4.8	NA	20.27	NA	15.28	NA
84	none	none	female	74	PDAC	4	head	G2	yes	yes	2/19	pT4N1M0	Ⅲ	yes	12	4.68	1.23	12.7	39.7	13.22	NA	931.5	88.64
85	none	none	female	33	PDAC	4	head	G2	yes	yes	3/25	pT2N1M0	ⅡB	no	13	2.06	NA	10.7	NA	14.25	NA	73.38	NA
86	none	none	female	62	PDAC	4	head	G2	yes	yes	7/16	pT2N2M0	Ⅲ	no	13	2.96	NA	48.9	11.1	11.47	NA	618.1	79.2
87	none	none	male	76	PDAC	2.5	head	G2	yes	yes	8/32	pT2N2M0	Ⅲ	yes	11	6.1	NA	NA	NA	NA	NA	874.4	NA
88	none	none	male	64	PDAC	3.5	head	G2	no	yes	4/12	pT2N2M0	Ⅲ	no	13	1.45	NA	15.2	NA	NA	NA	21.68	NA
89	none	none	female	68	PDAC	4.5	head	G2	yes	yes	12/26	pT4N2M0	Ⅲ	yes	7	8.03	NA	70.6	NA	22.07	NA	24.82	NA
90	none	none	female	54	PDAC	3	head	G2	yes	yes	6/15	pT4N2M1	Ⅳ	no	13	3.52	1.49	14.5	36.8	16.83	NA	433.1	30.18
91	none	none	female	75	PDAC	4.8	head	G2	no	yes	1/18	pT3N1M0	ⅡB	yes	8	3.04	NA	17.8	NA	17.82	NA	167.4	NA
92	none	none	male	79	PDAC	2.5	head	G2	no	yes	0/19	pT2N0M0	ⅠB	no	13	3.81	1.11	17.4	205.3	12.87	NA	120.6	3.88
93	stomach cancer	stomach cancer(father)	male	62	PDAC	3.8	head	G2	no	yes	0/11	pT2N0M0	ⅠB	no	12	1.25	NA	22.8	NA	22.49	NA	321.2	NA
94	none	none	female	59	PDAC	4.8	head	G2	no	no	0/24	pT3N0M0	ⅡA	no	12	1.9	1.4	29	NA	19.13	NA	676.1	331.9
95	none	none	female	56	PDAC	6	head	G2	yes	yes	3/17	pT3N1M0	ⅡB	no	12	6.78	NA	34.2	NA	18.93	NA	340.8	NA
96	none	none	female	59	PDAC	2	head	G3	yes	yes	0/16	pT1N0M0	ⅠA	no	12	120.9	NA	755.2	NA	NA	NA	1000	NA
97	none	none	male	52	PDAC	4	head	G2	yes	yes	3/25	pT2N1M0	ⅡB	no	13	2.98	NA	17.9	NA	26.52	NA	510.2	NA
98	none	none	female	67	PDAC	3	head	G2	yes	yes	2/19	pT2N1M0	ⅡB	no	14	11.64	NA	19.2	NA	NA	NA	1.84	NA
99	endometrial cancer	none	female	55	PDAC	3	head	G2	no	yes	4/23	pT2N2M0	Ⅲ	no	12	13.38	6.75	43.9	34.8	23.53	25.58	1000	1000
100	none	none	female	73	PDAC	2.5	head	G2	no	yes	0/6	pT2N0M0	ⅠB	no	12	7.58	NA	11.9	NA	16	NA	1000	NA
101	none	none	female	80	PDAC	2.5	head	G3	yes	yes	2/16	pT2N1M0	ⅡB	yes	13	1.33	NA	5.6	NA	13.18	NA	92.79	NA
102	none	none	female	66	PDAC	4	head	G3	yes	no	4/14	pT2N2M0	Ⅲ	yes	7	6.68	2.69	112.2	NA	15.21	NA	1000	NA
103	none	none	male	54	PDAC	2.5	head	G2	no	yes	2/17	pT2N1M0	ⅡB	yes	29	3.82	NA	13.5	NA	19.52	NA	143.7	NA
104	none	none	male	62	PDAC	5	head	G3	yes	yes	14/22	pT4N2M1	Ⅳ	yes	12	2.43	NA	8.6	NA	27.39	NA	5.77	NA
105	none	lung cancer(mother)	female	31	PDAC	5	head	G3	yes	yes	11/13	pT4N2M0	Ⅲ	yes	9	0.9	NA	15.4	NA	20.48	NA	42.95	NA
106	none	none	male	66	PDAC	4	head	G3	no	no	0/4	pT2N0M0	ⅠB	yes	17	3.17	NA	20.2	NA	NA	NA	170.2	NA
107	none	none	female	76	PDAC	2.5	head	G2	no	no	5/8	pT2N2M1	Ⅳ	yes	5	1.99	1.51	4.9	NA	17.73	NA	25.15	4.35
108	none	none	female	67	PDAC	3	head	G2	yes	yes	0/17	pT2N0M0	ⅠB	no	30	3.82	NA	34.7	NA	NA	NA	40.97	NA
109	none	none	female	53	PDAC	4	head	G2	no	no	2/12	pT2N1M0	ⅡB	yes	15	60.41	NA	69.8	NA	17.92	NA	656.9	NA
110	none	none	male	68	PDAC	3.5	head	G3	yes	yes	3/23	pT4N1M0	Ⅲ	yes	11	8.12	2.67	85.6	143.3	9.5	18.19	245.9	18.11
111	none	none	female	78	PDAC	2	head	G2	yes	yes	5/13	pT1N2M0	Ⅲ	no	29	5.33	NA	13	NA	24.3	NA	44.9	NA
112	none	none	male	59	PDAC	4	head	G2	no	no	0/10	pT2N0M0	ⅠB	no	29	5.93	NA	43.6	NA	17.64	NA	115.9	NA
113	none	none	female	70	PDAC	4	head	G3	no	yes	2/19	pT2N1M0	ⅡB	no	29	74.33	2.37	12.6	NA	NA	NA	20.18	13.29
114	none	none	male	61	PDAC	2	head	G3	yes	yes	0/9	pT1N0M0	ⅠA	yes	10	1.92	NA	NA	NA	13.93	NA	792.7	NA
115	none	none	female	77	PDAC	4	head	G3	yes	yes	7/22	pT4N2M0	Ⅲ	yes	13	2.8	NA	14	NA	11.79	NA	68.49	NA
116	none	none	male	68	PDAC	4	head	G3	no	yes	1/9	pT2N1M0	ⅡB	yes	10	4.26	3.8	10.9	NA	14.87	NA	235.9	8.42
117	none	none	male	41	PDAC	2.5	head	G2	yes	yes	6/7	pT4N2M0	Ⅲ	yes	10	3.16	NA	9.4	NA	14.18	NA	56.98	NA
118	none	none	male	70	PDAC	4	head	G3	no	yes	4/21	pT4N2M0	Ⅲ	yes	4	2.14	NA	10.5	NA	15.81	NA	258.5	NA
119	none	none	male	74	PDAC	3.2	head	G3	no	yes	1/12	pT2N1M0	ⅡB	no	29	2.4	0.47	NA	NA	18.26	1.46	194.6	5.49
120	none	none	female	59	PDAC	2	head	G2	no	yes	2/18	pT1N1M0	ⅡB	no	29	4.12	NA	282.1	NA	NA	NA	224.7	NA
121	none	none	male	66	PDAC	2.5	head	G2	yes	yes	7/31	pT2N0M1	Ⅳ	no	29	2.39	NA	14.7	NA	17.56	NA	28.67	NA
122	none	none	female	62	PDAC	2	head	G3	yes	yes	1/14	pT1N1M0	ⅡB	yes	16	13.54	NA	5.8	NA	13.09	NA	125.2	NA
123	none	none	female	38	PDAC	3	head	G3	yes	yes	1/30	pT2N1M0	ⅡB	yes	24	1.96	NA	24.1	NA	29.93	NA	52.94	NA
124	colorectal cancer	none	female	74	PDAC(colloid carcinoma)	3	head	G3	yes	yes	1/13	pT2N1M0	ⅡB	no	29	0.29	NA	4.7	NA	22.9	NA	12.45	NA
125	none	none	male	67	PDAC	2	head	G2	no	yes	2/3	pT1N1M0	ⅡB	no	28	4.99	NA	9	NA	16.7	NA	696	NA
126	none	none	male	62	PDAC	6.5	head	G3	yes	yes	1/18	pT3N1M0	ⅡB	yes	19	2.05	1.93	11.8	287.7	12.06	NA	854.3	96.09
127	none	none	male	52	PDAC	2	head	G3	yes	yes	2/13	pT1N1M0	ⅡB	no	28	1.89	NA	16.6	NA	12.24	NA	241	NA
128	none	none	female	67	PDAC	5	head	G3	yes	no	4/18	pT3N1M1	Ⅳ	yes	21	3.52	3.23	50	NA	20.85	NA	785.7	105.5
129	none	none	male	61	PDAC	1.7	head	G3	no	yes	0/8	pT1N0M0	ⅠA	no	22	4.01	NA	19.3	NA	16.81	NA	3.25	NA
130	none	none	female	53	PDAC	4	head	G2	no	yes	4/14	pT2N2M0	Ⅲ	no	21	5.87	NA	12.4	NA	24	NA	333.5	NA
131	none	none	female	74	PDAC	2	head	G2	no	no	0/15	pT1N0M0	ⅠA	no	17	6.08	1.38	25.7	18.9	11.43	22.17	1000	11.48
132	none	none	female	63	PDAC	2	head	G2	no	yes	0/15	pT1N0M0	ⅠA	yes	16	3.07	NA	35.6	NA	13.62	NA	738.4	NA
133	none	none	female	65	PDAC	3.3	head	G2	no	yes	0/20	pT2N0M0	ⅠB	yes	9	2.05	2.11	15.5	54.8	21.41	33.45	69.46	23.53
134	none	none	male	49	PDAC(colloid carcinoma)	4.5	head	G2	no	yes	0/13	pT3N0M0	ⅡA	no	15	7.54	NA	23.5	NA	15.19	NA	85.32	NA
135	none	none	female	56	PDAC(colloid carcinoma)	5	head	G2	no	no	0/21	pT3N0M0	ⅡA	no	14	5.91	1.85	31.9	52.3	19.02	NA	433.7	65.97
136	none	none	male	78	PDAC	2.1	head	G2	yes	yes	0/2	pT4N0M0	Ⅲ	yes	11	3.56	NA	22.6	NA	12.71	NA	331.1	NA
137	none	none	female	74	PDAC	5.3	head	G2	no	yes	1/23	pT3N1M0	ⅡB	no	13	6.96	NA	24.8	NA	17.21	NA	684	NA
138	colorectal cancer	none	male	79	PDAC	1.8	head	G2	yes	yes	0/16	pT1N0M0	ⅠA	no	14	1.14	NA	112.9	NA	17.04	NA	13.99	NA
139	none	none	male	51	PDAC	2.3	head	G2	yes	yes	2/12	pT4N1M0	Ⅲ	no	14	2.68	2.32	78.8	88.5	12.95	NA	1.7	0.6
140	none	none	female	54	PDAC	1.5	head	G2	no	yes	1/28	pT1N1M0	ⅡB	no	12	5.49	NA	8.3	NA	25.17	NA	130.7	NA
141	none	none	female	66	PDAC	6	head	G2	yes	yes	8/14	pT4N2M0	Ⅲ	no	16	58.55	NA	25.5	NA	14.32	NA	1000	NA
142	none	none	male	49	PDAC	2.5	head	G3	yes	yes	1/19	pT2N1M0	ⅡB	yes	6	0.75	NA	NA	NA	17.5	NA	50.44	NA
143	none	none	female	66	PDAC	3.5	head	G2	yes	yes	10/31	pT4N2M0	Ⅲ	yes	19	5.17	NA	26.4	NA	13.9	NA	1000	NA
144	none	none	male	52	PDAC	3	head	G2	no	yes	8/18	pT2N2M0	Ⅲ	no	12	3.82	NA	10.3	NA	19.43	NA	99.32	NA
145	none	none	female	56	PDAC	6.3	head	G2	no	yes	1/17	pT3N1M0	ⅡB	no	11	15.44	NA	15.5	NA	26.15	NA	903.5	NA
146	none	none	female	63	PDAC	3	head	G2	no	yes	4/19	pT4N2M0	Ⅲ	yes	12	1.88	NA	NA	NA	12.28	NA	2.99	NA
147	bladder cancer	pancreatic cancer(father)	male	65	PDAC	2.8	head	G2	no	yes	1/14	pT2N1M0	ⅡB	no	15	1.43	NA	21.9	NA	27.95	NA	101.3	NA
148	none	none	female	65	PDAC	3	head	G2	no	yes	3/28	pT4N1M0	Ⅲ	yes	13	14.29	7.12	15.8	NA	18.29	NA	1000	465.6
149	none	none	male	49	PDAC	4	head	G2	yes	yes	11/15	pT2N2M0	Ⅲ	no	13	2.39	1.34	21.1	NA	11.27	NA	97.14	47.93
150	none	none	female	66	PDAC	3.5	head	G2	yes	yes	3/22	pT4N1M0	Ⅲ	no	15	0.69	NA	9.6	NA	NA	NA	176.8	NA
151	none	none	female	58	PDAC	2.5	head	G2	no	no	0/11	pT2N0M0	ⅠB	no	12	5.48	NA	7.2	NA	22.87	NA	312.7	NA
152	none	none	female	63	PDAC	3.5	head	G2	no	yes	1/15	pT2N1M0	ⅡB	no	12	0.91	NA	9.5	NA	29.21	NA	9.8	NA
153	none	none	male	55	PDAC	3.2	head	G2	no	yes	0/15	pT2N0M0	ⅠB	no	13	2.1	NA	16.9	NA	18.69	NA	253	NA
*No.53 & No.82 were excluded for failing quality control.
