# Supplementary material for: The genetic landscape of pancreatic head ductal adenocarcinoma in China and prognosis stratification
Source: BMC Cancer. 2022 Feb 18;22:186. doi: 10.1186/s12885-022-09279-9 (PMC8855595; doi:10.1186/s12885-022-09279-9)
Supplement: Supplementary file 9 — Additional file 9: Table S5. FFPE DNA concentrations of Chinese cohort. [file 12885_2022_9279_MOESM9_ESM.xlsx]

## Sheet: Sheet1
Patient ID	Tumor purity (%)	DNA concentration extracted from FFPE (ng/μL）	Uploaded DNA amount for NGS (ng)	Mean coverage depth	Mapped ratio (%)	Contamination	Damage	QC status summary
1	60	71.6	2000	497.53	99.95	0.0006	DD	Pass
2	80	95	2000	439.07	99.93	0.0011	DD	Pass
3	50	66	2000	474.78	99.9	0	PASS	Pass
4	70	51.6	2000	659.25	99.96	0.0003	PASS	Pass
5	80	145	2000	512.98	99.95	0	PASS	Pass
6	80	24.8	2000	325.38	99.9	0	DD	Pass
7	80	62.2	2000	525.49	99.95	0.0035	PASS	Pass
8	80	258	2000	677.99	99.94	0.002	PASS	Pass
9	70	51.8	2000	729.8	99.94	0.0009	DD	Pass
10	80	67.2	2000	504.5	99.94	0.0023	PASS	Pass
11	80	103	2000	377.21	99.95	0.0004	DD	Pass
12	70	128	2000	686.13	99.93	0	PASS	Pass
13	90	152	2000	464.56	99.95	0.0003	PASS	Pass
14	60	150	2000	511.76	99.93	0	DD	Pass
15	90	124	2000	501.58	99.92	0.0008	DD	Pass
16	90	130	2000	567.31	99.95	0.0011	DD	Pass
17	80	144	2000	645.47	99.94	0	PASS	Pass
18	85	131	2000	627.26	99.93	0.0011	PASS	Pass
19	80	163	2000	581.2	99.93	0.0013	DD	Pass
20	60	104	2000	548.09	99.94	0.0038	PASS	Pass
21	90	81	2000	383.92	99.94	0.0009	DD	Pass
22	60	86.4	2000	715.34	99.94	0.0005	DD	Pass
23	60	58	2000	789.95	99.94	0.0013	PASS	Pass
24	70	62.6	2000	657.35	99.93	0.0012	DD	Pass
25	25	60	2000	799.67	99.95	0.0006	DD	Pass
26	80	83.8	2000	602.48	99.95	0	PASS	Pass
27	70	58.8	2000	442.18	99.94	0	PASS	Pass
28	30	69.2	2000	712.88	99.94	0	PASS	Pass
29	60	131	2000	963.07	99.96	0	PASS	Pass
30	80	169	2000	690.15	99.93	0.0007	PASS	Pass
31	80	368	2000	704.31	99.92	0	PASS	Pass
32	25	52	2000	551.36	99.9	0	PASS	Pass
33	90	258	2000	642.06	99.95	0.0015	PASS	Pass
34	70	77	2000	409.8	99.93	0	PASS	Pass
35	80	162	2000	409.53	99.94	0	PASS	Pass
36	80	93	2000	459.77	99.93	0.0028	PASS	Pass
37	50	66	2000	589.36	99.94	0.0012	PASS	Pass
38	50	103	2000	673	99.94	0	PASS	Pass
39	80	88	2000	534.93	99.91	0.0014	PASS	Pass
40	60	77.6	2000	678.48	99.94	0	PASS	Pass
41	50	20.2	1818	243.05	99.84	0.0023	PASS	Pass
42	80	254	2000	772.85	99.93	0.0005	PASS	Pass
43	70	76.2	2000	383.62	99.87	0	PASS	Pass
44	30	55.6	2000	378.07	99.91	0	PASS	Pass
45	90	165	2000	810.69	99.95	0	PASS	Pass
46	90	272	2000	666	99.96	0.0005	PASS	Pass
47	90	137	2000	430.96	99.91	0.0006	PASS	Pass
48	80	126	2000	511.65	99.94	0.0014	PASS	Pass
49	60	9.3	837	224.18	99.86	0.0012	PASS	Pass
50	80	31.2	2000	344.46	99.9	0	PASS	Pass
51	80	123	2000	385.02	99.94	0.0035	PASS	Pass
52	90	109	2000	857.67	99.96	0.0009	PASS	Pass
54	80	151	2000	748.16	99.96	0.0003	PASS	Pass
55	80	137	2000	440.07	99.94	0.0006	PASS	Pass
56	60	113	2000	611.17	99.94	0.0049	PASS	Pass
57	70	129	2000	540.44	99.94	0	PASS	Pass
58	90	108	2000	717.27	99.92	0	PASS	Pass
59	80	65.6	2000	520.93	99.95	0	PASS	Pass
60	90	29.4	2000	658.38	99.94	0	PASS	Pass
61	50	78.8	2000	986.89	99.97	0	PASS	Pass
62	90	42.6	2000	745.59	99.94	0	PASS	Pass
63	60	40.8	2000	468.14	99.92	0	PASS	Pass
64	60	85.4	2000	579.71	99.94	0	PASS	Pass
65	80	89.2	2000	929.19	99.96	0.0169	PASS	Pass
66	80	196	2000	578.51	99.95	0.0007	PASS	Pass
67	50	66.2	2000	407.14	99.93	0	PASS	Pass
68	60	86.4	2000	594.63	99.96	0.0011	PASS	Pass
69	80	61.2	2000	600.33	99.95	0.0007	PASS	Pass
70	70	179	2000	667.38	99.95	0.0013	PASS	Pass
71	60	137	2000	572.59	99.96	0	PASS	Pass
72	50	179	2000	714.91	99.96	0.0005	PASS	Pass
73	80	96.8	2000	589.55	99.94	0	PASS	Pass
74	80	118	2000	651.02	99.94	0.0062	PASS	Pass
75	60	63.2	2000	740.16	99.95	0	PASS	Pass
76	60	130	2000	818.97	99.96	0.0005	PASS	Pass
77	70	103	2000	608.78	99.93	0.0002	PASS	Pass
78	90	204	2000	652.3	99.97	0.0013	PASS	Pass
79	50	171	2000	575.02	99.96	0	PASS	Pass
80	80	134	2000	571.64	99.97	0	PASS	Pass
81	70	202	2000	862.82	99.98	0	PASS	Pass
83	60	81.4	2000	627.06	99.96	0.0012	PASS	Pass
84	80	12.6	1134	748.52	99.93	0.0013	PASS	Pass
85	80	16.3	1467	524.04	99.92	0.0003	PASS	Pass
86	70	121	2000	507.95	99.94	0.0017	PASS	Pass
87	60	57.4	2000	547.2	99.96	0.0003	PASS	Pass
88	80	142	2000	746.24	99.95	0.0003	PASS	Pass
89	90	192	2000	485.54	99.94	0	PASS	Pass
90	60	53.2	2000	572.38	99.96	0.0004	PASS	Pass
91	90	51.8	2000	541.28	99.93	0.0028	PASS	Pass
92	80	28.4	2000	988.42	99.96	0.0005	PASS	Pass
93	70	48.4	2000	745.5	99.96	0	PASS	Pass
94	70	226	2000	850.31	99.97	0.0002	PASS	Pass
95	60	62.8	2000	805.78	99.94	0.0012	PASS	Pass
96	80	21	1890	1230.47	99.97	0.0012	PASS	Pass
97	90	177	2000	688.07	99.96	0.001	PASS	Pass
98	80	105	2000	677.1	99.96	0.0009	PASS	Pass
99	60	46.6	2000	610.92	99.98	0	PASS	Pass
100	60	123	2000	869.98	99.98	0.0007	PASS	Pass
101	60	80.8	2000	859.11	99.95	0.0014	PASS	Pass
102	50	94	2000	991.07	99.92	0.0006	PASS	Pass
103	80	162	2000	741.53	99.95	0	PASS	Pass
104	55	206	2000	684.73	99.94	0.0005	PASS	Pass
105	30	179	2000	1017.24	99.96	0.0004	PASS	Pass
106	30	242	2000	858.46	99.96	0	PASS	Pass
107	65	356	2000	882.94	99.96	0.0012	PASS	Pass
108	35	56.6	2000	818.2	99.94	0.001	PASS	Pass
109	70	151	2000	710.57	99.94	0.0001	DD	Pass
110	60	129	2000	447.21	99.93	0.001	PASS	Pass
111	80	153	2000	828.57	99.95	0.0015	PASS	Pass
112	90	195	2000	1253.33	99.97	0.0003	PASS	Pass
113	50	202	2000	735.5	99.95	0	DD	Pass
114	50	126	2000	813.73	99.96	0.0006	DD	Pass
115	80	178	2000	1254.25	99.97	0.0003	PASS	Pass
116	60	119	2000	783.82	99.94	0	PASS	Pass
117	50	41	2000	644.61	99.94	0	PASS	Pass
118	90	135	2000	850.25	99.95	0	PASS	Pass
119	90	146	2000	826.89	99.94	0	DD	Pass
120	70	109	2000	847.74	99.95	0.0008	PASS	Pass
121	50	123	2000	710.94	99.94	0.0009	PASS	Pass
122	80	129	2000	805.15	99.94	0.0007	DD	Pass
123	30	165	2000	770.46	99.94	0.0002	DD	Pass
124	90	140	2000	907.42	99.96	0	DD	Pass
125	50	54	2000	616.99	99.95	0.0025	DD	Pass
126	80	116	2000	732.91	99.96	0.0004	PASS	Pass
127	70	121	2000	1126.98	99.97	0	PASS	Pass
128	75	131	2000	1103.16	99.96	0.0012	PASS	Pass
129	90	63	2000	736.41	99.97	0.0022	PASS	Pass
130	90	88.4	2000	866	99.95	0	PASS	Pass
131	80	150	2000	888.16	99.98	0.0002	PASS	Pass
132	60	112	2000	699.28	99.94	0.0028	DD	Pass
133	80	224	2000	998.82	99.98	0.0002	PASS	Pass
134	50	160	2000	804.57	99.95	0.0007	PASS	Pass
135	40	40.2	2000	775.89	99.96	0	PASS	Pass
136	30	125	2000	1013.46	99.98	0	PASS	Pass
137	30	264	2000	634.82	99.94	0	PASS	Pass
138	50	84.8	2000	739.93	99.94	0.001	DD	Pass
139	70	98.2	2000	533.61	99.93	0.0005	PASS	Pass
140	60	79	2000	619.53	99.93	0.0007	PASS	Pass
141	90	122	2000	596.27	99.9	0.0008	DD	Pass
142	90	131	2000	660.37	99.93	0.0011	PASS	Pass
143	70	125	2000	754.54	99.96	0	PASS	Pass
144	70	55.6	2000	892.73	99.96	0.0005	PASS	Pass
145	90	352	2000	693.97	99.95	0	PASS	Pass
146	80	195	2000	606.27	99.96	0.0016	PASS	Pass
147	90	145	2000	580.23	99.96	0	PASS	Pass
148	90	89.8	2000	976.71	99.97	0.0004	PASS	Pass
149	80	105	2000	773.98	99.95	0.0005	PASS	Pass
150	90	121	2000	791.21	99.98	0	PASS	Pass
151	90	252	2000	993.25	99.98	0.0002	PASS	Pass
152	90	116	2000	722.89	99.94	0.0004	PASS	Pass
153	70	198	2000	993.11	99.98	0.001	PASS	Pass
